# Supplementary material for: In Vitro Evidence of Statins’ Protective Role against COVID-19 Hallmarks Comptes Rendus
Source: Biomedicines. 2022 Aug 29;10(9):2123. doi: 10.3390/biomedicines10092123 (PMC9495908; doi:10.3390/biomedicines10092123)
Supplement: Supplementary file 1 [file biomedicines-10-02123-s001.zip]

Archive with 1 entries (1 files):
- biomedicines-1878207-supplementary.pdf
